# Supplementary material for: Medicaid managed care organizations' experiences with network adequacy
Source: Health Aff Sch. 2025 Mar 13;3(4):qxaf049. doi: 10.1093/haschl/qxaf049 (PMC11970020; doi:10.1093/haschl/qxaf049)
Supplement: qxaf049_Supplementary_Data [file qxaf049_supplementary_data.zip]

Archive with 2 entries (2 files):
- coi_disclosure_cohen.docx
- coi_disclosure_network adequacy.docx
